# Supplementary material for: Patterns and Predictors of Medication Change after Discharge from Hospital: An Observational Study in Older Adults with Neurological Disorders
Source: J Clin Med. 2022 Jan 23;11(3):563. doi: 10.3390/jcm11030563 (PMC8836689; doi:10.3390/jcm11030563)
Supplement: Supplementary file 1 [file jcm-11-00563-s001.zip]

Archive with 1 entries (1 files):
- jcm-1544386-supplementary.pdf
